# Supplementary material for: Micro- and Nanoplastics as Emerging Cardiovascular Risk Factors: A Systematic Review
Source: J Xenobiot. 2026 Jul 12;16(4):131. doi: 10.3390/jox16040131 (PMC13398113; doi:10.3390/jox16040131)
Supplement: Supplementary file 1 [file jox-16-00131-s001.zip]

Archive with 8 entries (8 files):
- Supplementary File S1 - PRISMA 2020 Checklist.pdf
- Supplementary File S2 - PRISMA 2020 Abstract Checklist.pdf
- Supplementary File S3 - JBI Critical Appraisal Checklist.pdf
- Supplementary File S4 - PICOS framework.pdf
- Supplementary File S5 - Detailed search strategy.pdf
- Supplementary File S6 - PRISMA flow diagram.pdf
- Supplementary File S7-Types and localization of microplastics in specimens, confounders, and reverse causation concern.pdf
- Supplementary File S8 - GRADE-informed certainty assessment.pdf
